# Supplementary material for: Efficacy and safety of nebivolol in Korean patients with hypertension by age and sex: a subanalysis from the BENEFIT-KOREA study
Source: Clin Hypertens. 2021 Mar 15;27:9. doi: 10.1186/s40885-021-00165-3 (PMC7958700; doi:10.1186/s40885-021-00165-3)
Supplement: Supplementary file 2 — Additional file 2. list of IRB site. [file 40885_2021_165_MOESM2_ESM.zip]

Archive with 1 entries (1 files):
- BENEFIT korea - sites.xlsx
