# Supplementary material for: Efficacy and safety of nebivolol in Korean patients with hypertension by age and sex: a subanalysis from the BENEFIT-KOREA study
Source: Clin Hypertens. 2021 Mar 15;27:9. doi: 10.1186/s40885-021-00165-3 (PMC7958700; doi:10.1186/s40885-021-00165-3)
Supplement: Supplementary file 2 — Additional file 2. list of IRB site. [file 40885_2021_165_MOESM2_ESM.zip › BENEFIT korea - sites.xlsx]

## Sheet: Sheet1
No.	Center
1	Kangwon National University Hospital
2	Eulji Universitiy Hospital
3	Yonsei University Severance Hospital
4	Korea University Anam Hospital
5	Keimyung University Dongsan Medical Center
6	Konkuk University Chungju Hospital
7	Chosun University Hospital
8	National Health Insurance Service Ilsan Hospital
9	Inha University Hospital
10	CHA University, Bundang CHA Medical Center
11	St.Carollo General Hospital
12	BongSeng Memorial Hospital
13	Korea University Guro Hospital
14	Kosin University Gospel Hospital
15	Inje University Sanggye Paik Hospital
16	Daegu Catholic University Medical Center
17	Kangbuk Samsung Hospital
18	HanYang University Medical Center
19	Seoul National University Boramae Medical Center
20	Yeungnam University Medical Center
21	Hallym University Kangnam Sacred Heart Hospital
22	Baekje General Hospital
23	Andong Medical Group Hospital
24	KyungHee University Hospital at Gangdong
25	The Catholic University of Korea Yeouido St.Mary's Hospital
26	Konyang University Hospital
27	Presbyterian Medical Center
28	Chung-Ang University Hospital
29	Yeungnam University Medical Center
30	Cheongju St Mary's Hospital
31	Ajou University Hospital
32	Soon Chun Hyang University Hospital, Gumi
33	Ewha Womans University Mokdong Hospital
34	SoonChunHyang University Hospital Chonan
35	Gyeongsang National University Hospital
36	Yongin Severance Hospital
37	Cheju Halla General Hospital
38	Hallym University Sacred Heart Hospital
39	Yeungnam University Medical Center
40	Pusan National University Yangsan Hospital
41	Jeju National University Hospital
42	Korea University Guro Hospital
43	G Sam Hospital
44	SM Christianity Hospital
45	Wonkwang University Sanbon Hosptial
46	Gupo Sungshim Hospital
47	Naeun Hospital
48	Hallym University Kangdong Sacred Heart Hospital
49	Hanmaeum Changwon Hospital
50	Hongik Hospital
51	Sahmyook Medical Center
52	The Catholic University of Korea St.Paul's Hospital
53	Korea University Guro Hospital
54	Sejong Hospital
55	Inje University Haeundae Paik Hospital
56	Gumi CHA Hospital
57	Dongsuwon General Hospital
58	Kangbuk Samsung Hospital
59	G Sam Hospital
60	Donggunsan General Hospital
61	Pusan National University Yangsan Hospital
62	Inje University Haeundae Paik Hospital
63	G Sam Hospital
64	Incheon Christian Hospital
65	KyungHee University Medical Center
66	Hallym University Chuncheon Sacred Heart Hospital
